# Supplementary material for: Chemoenzymatic Synthesis and Antibody Binding of HIV-1 V1/V2 Glycopeptide-Bacteriophage Qβ Conjugates as a Vaccine Candidate
Source: Int J Mol Sci. 2021 Nov 21;22(22):12538. doi: 10.3390/ijms222212538 (PMC8617853; doi:10.3390/ijms222212538)
Supplement: Supplementary file 1 [file ijms-22-12538-s001.zip]

Archive with 1 entries (1 files):
- ijms-1457191-supplementary.pdf
